# Supplementary material for: Does male gonopodial morphology affect male-female mating positioning in the livebearing fish Xenophallus umbratilis?
Source: PLoS One. 2023 Feb 2;18(2):e0281267. doi: 10.1371/journal.pone.0281267 (PMC9894382; doi:10.1371/journal.pone.0281267)
Supplement: S1 Data — (XLSX) [file pone.0281267.s001.xlsx]

## Sheet: SingleMale_Sinistral
Single Male Assay - Sinistral population (La Palma)
Male_Number	Left	Right	Out		LI		Statistics:
1	2	0	18		100		N:	15
2	2	0	18		100		Mean:	4.20924
3	1	0	19		100		SD:	77.2763
4	1	0	19		100		SEM:	19.9527
5	1	2	17		-33.3333		t-statistic:	0.211
6	4	0	16		100		df:	14
7	0	1	19		-100		2-sided p:	0.836
8	3	12	5		-60
9	2	5	13		-42.8571
10	3	2	15		20
11	6	5	9		9.09091
12	3	6	11		-33.3333
13	1	6	13		-71.4286
14	6	10	4		-25
15	0	6	14		-100

## Sheet: SingleMale_Dextral
Single Male Assay - Dextral population (Chorros)
Male_Number	Left	Right	Out		LI		Statistics:
1	4	5	11		-11.1111		N:	14
2	5	1	14		66.6667		Mean:	8.56069
3	11	3	6		57.1429		SD:	41.762
4	3	1	16		50		SEM:	11.1614
5	3	10	7		-53.8462		t-statistic:	0.76699
6	12	2	6		71.4286		df:	13
7	4	8	8		-33.3333		2-sided p:	0.4568
8	5	6	9		-9.09091
9	8	3	9		45.4545
10	3	5	12		-25
11	5	5	10		0
12	2	2	16		0
13	4	9	7		-38.4615
14	0	0	20		0

## Sheet: MultMale_Sinistral
Multiple Males - Sinistral population (La Palma)
Trial_Number	Right	Left	Out		LI		Statistics:
1	2	13	85		-73.3333		N:	18
2	3	17	80		-70		Mean:	-38.144
3	8	13	79		-23.8095		SD:	29.1972
4	8	11	81		-15.7895		SEM:	6.88184
5	14	25	61		-28.2051		t-statistic:	-5.543
6	8	5	87		23.0769		df:	17
7	5	23	72		-64.2857		2-sided p:	<0.001
8	5	8	87		-23.0769
10	4	12	84		-50
11	4	8	88		-33.3333
13	5	11	84		-37.5
14	5	14	81		-47.3684
15	10	12	78		-9.09091
16	5	14	81		-47.3684
17	10	8	82		11.1111
18	2	12	86		-71.4286
19	2	5	93		-42.8571
20	1	11	88		-83.3333

## Sheet: MultMale_Dextral
Multiple Males - Dextral population (Chorros)
Trial_Number	Right	Left	Out		LI		Statistics:
1	17	7	76		41.6667		N:	20
2	2	5	93		-42.8571		Mean:	6.5898
3	6	5	89		9.09091		SD:	43.8881
4	10	9	81		5.26316		SEM:	9.81368
5	5	0	95		100		t-statistic:	0.671
6	8	5	87		23.0769		df:	19
7	3	7	90		-40		2-sided p:	0.51
8	8	1	91		77.7778
9	3	2	95		20
10	9	5	86		28.5714
11	5	7	88		-16.6667
12	6	4	90		20
13	5	4	91		11.1111
14	1	4	95		-60
15	1	2	97		-33.3333
16	9	3	88		50
17	5	9	86		-28.5714
18	2	1	97		33.3333
19	1	5	94		-66.6667
20	4	4	92		0
